# Supplementary material for: Community Assessment for a Low-Carbohydrate Nutrition Education Program in South Africa
Source: Nutrients. 2022 Dec 23;15(1):67. doi: 10.3390/nu15010067 (PMC9824893; doi:10.3390/nu15010067)
Supplement: Supplementary file 1 [file nutrients-15-00067-s001.zip]

Archive with 2 entries (2 files):
- Supplement_S1.pdf
- Supplement_S2.pdf
